# Supplementary material for: Increase of reactive oxygen species contributes to growth inhibition by fluconazole in Cryptococcus neoformans
Source: BMC Microbiol. 2019 Nov 6;19:243. doi: 10.1186/s12866-019-1606-4 (PMC6833255; doi:10.1186/s12866-019-1606-4)
Supplement: Supplementary file 1 — Additional file 1. Raw data corresponding to Figures 1C, 2C, 3C, and 3D that are included in the article. [file 12866_2019_1606_MOESM1_ESM.xlsx]

## Sheet: Figure S1C
Count	Treatment
1	control
1	control
1	control			control	FLC	FLC+PDTC	FLC+RA	FLC+AA	FLC+GSH
1	control		Number of single unbudded cells	55	2	28	4	4	6
1	control		Number of 2-cell clusters (including cells with a single bud)	20	6	32	5	7	8
1	control		Number of 3-cell clusters	0	2	2	5	3	2
1	control		Number of 4-cell clusters	0	0	2	4	1	0
1	control		Number of 5-cell clusters	0	0	0	2	0	1
1	control		Number of 6-cell clusters	0	1	0	0	1	1
1	control		Number of 7-cell clusters	0	2	0	0	0	0
1	control		Number of 8-cell clusters	0	2	0	0	1	0
1	control		Number of 10-cell clusters	0	0	0	0	0	1
1	control		Number of 11-cell clusters	0	1	0	0	0	1
1	control		Number of 13-cell clusters	0	0	0	0	0	1
1	control		Number of 16-cell clusters	0	1	0	0	0	0
1	control		Number of 21-cell clusters	0	1	0	0	0	0
1	control		Number of 23-cell clusters	0	1	0	0	0	0
1	control
1	control
1	control
1	control
1	control
1	control
1	control
1	control
1	control
1	control
1	control
1	control
1	control
1	control
1	control
1	control
1	control
1	control
1	control
1	control
1	control
1	control
1	control
1	control
1	control
1	control
1	control
1	control
1	control
1	control
1	control
1	control
1	control
1	control
1	control
1	control
1	control
1	control
1	FLC
1	FLC
1	FLC+PDTC
1	FLC+PDTC
1	FLC+PDTC
1	FLC+PDTC
1	FLC+PDTC
1	FLC+PDTC
1	FLC+PDTC
1	FLC+PDTC
1	FLC+PDTC
1	FLC+PDTC
1	FLC+PDTC
1	FLC+PDTC
1	FLC+PDTC
1	FLC+PDTC
1	FLC+PDTC
1	FLC+PDTC
1	FLC+PDTC
1	FLC+PDTC
1	FLC+PDTC
1	FLC+PDTC
1	FLC+PDTC
1	FLC+PDTC
1	FLC+PDTC
1	FLC+PDTC
1	FLC+PDTC
1	FLC+PDTC
1	FLC+PDTC
1	FLC+PDTC
1	FLC+RA
1	FLC+RA
1	FLC+RA
1	FLC+RA
1	FLC+AA
1	FLC+AA
1	FLC+AA
1	FLC+AA
1	FLC+GSH
1	FLC+GSH
1	FLC+GSH
1	FLC+GSH
1	FLC+GSH
1	FLC+GSH
2	control
2	control
2	control
2	control
2	control
2	control
2	control
2	control
2	control
2	control
2	control
2	control
2	control
2	control
2	control
2	control
2	control
2	control
2	control
2	control
2	FLC
2	FLC
2	FLC
2	FLC
2	FLC
2	FLC
2	FLC+PDTC
2	FLC+PDTC
2	FLC+PDTC
2	FLC+PDTC
2	FLC+PDTC
2	FLC+PDTC
2	FLC+PDTC
2	FLC+PDTC
2	FLC+PDTC
2	FLC+PDTC
2	FLC+PDTC
2	FLC+PDTC
2	FLC+PDTC
2	FLC+PDTC
2	FLC+PDTC
2	FLC+PDTC
2	FLC+PDTC
2	FLC+PDTC
2	FLC+PDTC
2	FLC+PDTC
2	FLC+PDTC
2	FLC+PDTC
2	FLC+PDTC
2	FLC+PDTC
2	FLC+PDTC
2	FLC+PDTC
2	FLC+PDTC
2	FLC+PDTC
2	FLC+PDTC
2	FLC+PDTC
2	FLC+PDTC
2	FLC+PDTC
2	FLC+RA
2	FLC+RA
2	FLC+RA
2	FLC+RA
2	FLC+RA
2	FLC+AA
2	FLC+AA
2	FLC+AA
2	FLC+AA
2	FLC+AA
2	FLC+AA
2	FLC+AA
2	FLC+GSH
2	FLC+GSH
2	FLC+GSH
2	FLC+GSH
2	FLC+GSH
2	FLC+GSH
2	FLC+GSH
2	FLC+GSH
3	FLC
3	FLC
3	FLC+PDTC
3	FLC+PDTC
3	FLC+RA
3	FLC+RA
3	FLC+RA
3	FLC+RA
3	FLC+RA
3	FLC+AA
3	FLC+AA
3	FLC+AA
3	FLC+GSH
3	FLC+GSH
4	FLC+PDTC
4	FLC+PDTC
4	FLC+RA
4	FLC+RA
4	FLC+RA
4	FLC+RA
4	FLC+AA
5	FLC+RA
5	FLC+RA
5	FLC+GSH
6	FLC
6	FLC+AA
6	FLC+GSH
7	FLC
7	FLC
8	FLC
8	FLC
8	FLC+AA
10	FLC+GSH
11	FLC
11	GSH
13	GSH
16	FLC
21	FLC
23	FLC

## Sheet: Figure S2C
Antioxidant	Strain	Diameter in cm (for 100 micrograms of FLC)
control	wild type	2.6
control	wild type	2.6
control	wild type	2.5
control	wild type	2.4
control	wild type	2.6
PDTC	wild type	1.2
PDTC	wild type	1.2
PDTC	wild type	1.1
AA	wild type	1.7
AA	wild type	1.7
AA	wild type	1.7
RA	wild type	1.8
RA	wild type	1.8
RA	wild type	1.7
GSH	wild type	2.1
GSH	wild type	1.9
GSH	wild type	2.2
GSH	wild type	1.9
control	cmt 1 del	2.5
control	cmt 1 del	2.5
control	cmt 1 del	2.6
control	cmt 1 del	2.8
PDTC	cmt 1 del	2.7
PDTC	cmt 1 del	2.5
PDTC	cmt 1 del	2.4
AA	cmt 1 del	2.2
AA	cmt 1 del	2
AA	cmt 1 del	2.2
RA	cmt 1 del	2.3
RA	cmt 1 del	2
RA	cmt 1 del	2
GSH	cmt 1 del	1.9
GSH	cmt 1 del	1.6
GSH	cmt 1 del	1.6
control	cmt 2 del	2.5
control	cmt 2 del	2.5
control	cmt 2 del	2.6
control	cmt 2 del	2.5
PDTC	cmt 2 del	2.3
PDTC	cmt 2 del	2.1
PDTC	cmt 2 del	2.4
AA	cmt 2 del	2.1
AA	cmt 2 del	1.9
AA	cmt 2 del	2.4
RA	cmt 2 del	1.8
RA	cmt 2 del	1.9
RA	cmt 2 del	1.8
GSH	cmt 2 del	2.1
GSH	cmt 2 del	1.8
GSH	cmt 2 del	1.7
control	cmt 1/2 del	2.3
control	cmt 1/2 del	2.3
control	cmt 1/2 del	2.5
control	cmt 1/2 del	2.6
PDTC	cmt 1/2 del	2.5
PDTC	cmt 1/2 del	2.2
PDTC	cmt 1/2 del	2.3
AA	cmt 1/2 del	2.2
AA	cmt 1/2 del	2.1
AA	cmt 1/2 del	2.3
RA	cmt 1/2 del	1.8
RA	cmt 1/2 del	1.7
RA	cmt 1/2 del	1.9
GSH	cmt 1/2 del	2
GSH	cmt 1/2 del	1.9
GSH	cmt 1/2 del	1.8
GSH	cmt 1/2 del	1.9
GSH	cmt 1/2 del	2
GSH	cmt 1/2 del	1.9
GSH	cmt 1/2 del	1.8
GSH	cmt 1/2 del	2
GSH	cmt 1/2 del	1.9
GSH	cmt 1/2 del	1.8
GSH	cmt 1 cmt 2 del	1.7
GSH	cmt 1 cmt 2 del	1.8

## Sheet: Figure S3C
	control	FLC	FLC+PDTC	FLC+RA	FLC+AA	FLC+GSH
Fluorescence levels (Biological replicate #1)	1432	2146	1371	1813	11	363
Fluorescence levels (Biological replicate #2)	1398	2008	1406	1706	17	302
Fluorescence levels (Biological replicate #3)	1401	2066	1315	1790	4	298

## Sheet: Figure 3D
	wild type + FLC	wild type	cmt1Δ + FLC	cmt1Δ	cmt2Δ + FLC	cmt2Δ	cmt1/2Δ + FLC	cmt1/2Δ
Fluorescence levels (Biological replicate #1)	4157	792	4806	799	5944	809	5683	826
Fluorescence levels (Biological replicate #2)	4942	879	4967	863	5637	811	5840	840
Fluorescence levels (Biological replicate #3)	5433	849	4942	878	5683	815	5807	857
